# Supplementary material for: Development of a multiplex RT-PCR assay for simultaneous detection of Lily symptomless virus, Lily mottle virus, Cucumber mosaic virus, and Plantago asiatica mosaic virus in Lilies
Source: Virol J. 2022 Dec 16;19:219. doi: 10.1186/s12985-022-01947-3 (PMC9758769; doi:10.1186/s12985-022-01947-3)
Supplement: Supplementary file 2 — Additional file 2: Table S1. Survery of viral infection in lily plants collected from different geographic regions of China using the multiplex RT-PCR assay. [file 12985_2022_1947_MOESM2_ESM.xlsx]

## Sheet: Table S1
Table S1. Survey of viral infection in lily plants collected from different geographic regions of China using the multiplex RT-PCR assay.
Location	No. of samples	No. of positive samples and Positive rate (%)
		Only LSV	Only LMoV	Only CMV	Only PlAMV	Single infection	LSV+CMV	LSV+LMoV	LSV+PlAMV	CMV+LMoV	CMV+PlAMV	LMoV+PlAMV	LSV+CMV+LMoV	LSV+CMV+PlAMV	LSV+LMoV+PlAMV	CMV+LMoV+PlAMV	LSV+CMV+LMoV+PlAMV	Mixed infection
Xiangxi, Hunan	30	0 (0.00)	7 (23.33)	2 (6.67)	0 (0.00)		0 (0.00)	4 (13.33)	0 (0.00)	9 (30.00)	1 (3.33)	1 (3.33)	6 (20.00)	0 (0.00)	0 (0.00)	0 (0.00)	0 (0.00)
Lanzhou, Gansu	30	24 (80.00)	0 (0.00)	0 (0.00)	0 (0.00)		5 (16.67)	1 (3.33)	0 (0.00)	0 (0.00)	0 (0.00)	0 (0.00)	0 (0.00)	0 (0.00)	0 (0.00)	0 (0.00)	0 (0.00)
Kunming, Yunnan	30	1 (3.33)	4 (13.33)	4 (13.33)	0 (0.00)		2 (6.67)	0 (0.00)	0 (0.00)	1 (3.33)	0 (0.00)	1 (3.33)	2 (6.67)	0 (0.00)	0 (0.00)	1 (3.33)	2 (6.67)
Xinyi, Guizhou	30	0 (0.00)	0 (0.00)	12 (40.00)	1 (3.33)		4 (13.33)	0 (0.00)	0 (0.00)	4 (13.33)	1 (3.33)	0 (0.00)	3 (10.00)	0 (0.00)	0 (0.00)	1 (3.33)	0 (0.00)
Beijing	30	1 (3.33)	0 (0.00)	7 (23.33)	0 (0.00)		1 (3.33)	1 (3.33)	0 (0.00)	4 (13.33)	2 (6.67)	0 (0.00)	4 (13.33)	1 (3.33)	0 (0.00)	0 (0.00)	1 (3.33)
Lianyungan, Jiangsu	30	0 (0.00)	1 (3.33)	5 (16.67)	1 (3.33)		3 (10.00)	1 (3.33)	0 (0.00)	5 (16.67)	1 (3.33)	0 (0.00)	2 (6.67)	0 (0.00)	0 (0.00)	0 (0.00)	1 (3.33)
Total	180	26 (14.44)	12 (6.67)	30 (16.67)	2 (1.11)	70 (38.89)	15 (8.33)	7 (3.89)	0 (0.00)	23 (12.78)	5 (2.78)	2 (1.11)	17 (9.44)	1 (0.56)	0 (0.00)	2 (1.11)	4 (2.22)	76 (42.22)
